# Supplementary material for: Whole genome sequencing of Salmonella enterica serovars isolated from humans, animals, and the environment in Lagos, Nigeria
Source: BMC Microbiol. 2023 Jun 13;23:164. doi: 10.1186/s12866-023-02901-1 (PMC10262361; doi:10.1186/s12866-023-02901-1)
Supplement: Supplementary file 1 — Supplementary Material 1 [file 12866_2023_2901_MOESM1_ESM.xlsx]

## Sheet: Sheet1
	Table S1: Serotyping and In silico serotype prediction
Serotyping		Sistr								SeqSero
Salmonella	Serovar	h1	h2	o_antigen	serovar	serovar_antigen	serovar_cgmlst	qc_messages	qc_status	O_antigen_prediction	H1_antigen_prediction(fliC)	H2_antigen_prediction(fljB)	Predicted_antigenic_profile	Predicted_serotype(s)	The_predicted_serotypes_share_the_same_general_formula	ID
Give	O10 l, v. 1, 7	l,v	1,7	3,{10}{15}{15,34}	Give	Give|Joal|Parkroyal|Tomelilla	Give	INFO: Number of cgMLST330 loci found (n=330)	PASS	O-3,10	l,v	1,7	3,10:l,v:1,7	Give		19CS0245
Give	O10 l, v. 1, 7	l,v	1,7	3,{10}{15}{15,34}	Give	Give|Joal|Parkroyal|Tomelilla	Give	INFO: Number of cgMLST330 loci found (n=330)	PASS	O-3,10	l,v	1,7	3,10:l,v:1,7	Give		19CS0246
Give	O10 l, v. 1, 7	l,v	1,7	3,{10}{15}{15,34}	Give	Give|Joal|Parkroyal|Tomelilla	Give	INFO: Number of cgMLST330 loci found (n=330)	PASS	O-3,10	l,v	1,7	3,10:l,v:1,7	Give		19CS0247
Give	O10 l, v. 1, 7	l,v	1,7	3,{10}{15}{15,34}	Give	Give|Joal|Parkroyal|Tomelilla	Give	INFO: Number of cgMLST330 loci found (n=330)	PASS	O-3,10	l,v	1,7	3,10:l,v:1,7	Give		19CS0248
Give	O10 l, v. 1, 7	l,v	1,7	3,{10}{15}{15,34}	Give	Give|Joal|Parkroyal|Tomelilla	Give	INFO: Number of cgMLST330 loci found (n=330)	PASS	O-3,10	l,v	1,7	3,10:l,v:1,7	Give		19CS0249
Give	O10 l, v. 1, 7	l,v	1,7	3,{10}{15}{15,34}	Give	Give|Joal|Parkroyal|Tomelilla	Give	INFO: Number of cgMLST330 loci found (n=330)	PASS	O-3,10	l,v	1,7	3,10:l,v:1,7	Give		19CS0251
Give	O10 l, v. 1, 7	l,v	1,7	3,{10}{15}{15,34}	Give	Give|Joal|Parkroyal|Tomelilla	Give	INFO: Number of cgMLST330 loci found (n=330)	PASS	O-3,10	l,v	1,7	3,10:l,v:1,7	Give		19CS0259
Give	O10 l, v. 1, 7	l,v	1,7	3,{10}{15}{15,34}	Give	Give|Joal|Parkroyal|Tomelilla	Give	INFO: Number of cgMLST330 loci found (n=330)	PASS	O-3,10	l,v	1,7	3,10:l,v:1,7	Give		19CS0260
Give	O10 l, v. 1, 7	l,v	1,7	3,{10}{15}{15,34}	Give	Give|Joal|Parkroyal|Tomelilla	Give	INFO: Number of cgMLST330 loci found (n=330)	PASS	O-3,10	l,v	1,7	3,10:l,v:1,7	Give		19CS0261
Give	O10 l, v. 1, 7	l,v	1,7	3,{10}{15}{15,34}	Give	Give|Joal|Parkroyal|Tomelilla	Give	INFO: Number of cgMLST330 loci found (n=330)	PASS	O-3,10	l,v	1,7	3,10:l,v:1,7	Give		19CS0262
Give	O10 l, v. 1, 7	l,v	1,7	3,{10}{15}{15,34}	Give	Give|Joal|Parkroyal|Tomelilla	Give	INFO: Number of cgMLST330 loci found (n=330)	PASS	O-3,10	l,v	1,7	3,10:l,v:1,7	Give		19CS0264
Give	O10 l, v. 1, 7	l,v	1,7	3,{10}{15}{15,34}	Give	Give|Joal|Parkroyal|Tomelilla	Give	INFO: Number of cgMLST330 loci found (n=330)	PASS	O-3,10	l,v	1,7	3,10:l,v:1,7	Give		19CS0266
Give	O10 l, v. 1, 7	l,v	1,7	3,{10}{15}{15,34}	Give	Give|Joal|Parkroyal|Tomelilla	Give	INFO: Number of cgMLST330 loci found (n=330)	PASS	O-3,10	l,v	1,7	3,10:l,v:1,7	Give		19CS0268
Give	O10 l, v. 1, 7	l,v	1,7	3,{10}{15}{15,34}	Give	Give|Joal|Parkroyal|Tomelilla	Give	INFO: Number of cgMLST330 loci found (n=330)	PASS	O-3,10	l,v	1,7	3,10:l,v:1,7	Give		19CS0280
Give	O10 l, v. 1, 7	l,v	1,7	3,{10}{15}{15,34}	Give	Give|Joal|Parkroyal|Tomelilla	Give	INFO: Number of cgMLST330 loci found (n=330)	PASS	O-3,10	l,v	1,7	3,10:l,v:1,7	Give		19CS0289
Give	O10 l, v. 1, 7	l,v	1,7	3,{10}{15}{15,34}	Give	Give|Joal|Parkroyal|Tomelilla	Give	INFO: Number of cgMLST330 loci found (n=330)	PASS	O-3,10	l,v	1,7	3,10:l,v:1,7	Give		19CS0293
Cotham	O28 i, 1,5	i	1,5	28	Cotham	Doorn|Cotham	Cotham	INFO: Number of cgMLST330 loci found (n=330)	PASS	O-28	i	1,5	28:i:1,5	Cotham		19CS0250
Cotham	O28 i, 1,5	i	1,5	28	Cotham	Doorn|Cotham	Cotham	INFO: Number of cgMLST330 loci found (n=330)	PASS	O-28	i	1,5	28:i:1,5	Cotham		19CS0263
Cotham	O28 i, 1,5	i	1,5	28	Cotham	Doorn|Cotham	Cotham	INFO: Number of cgMLST330 loci found (n=330)	PASS	O-28	i	1,5	28:i:1,5	Cotham		19CS0267
Cotham	O28 i, 1,5	i	1,5	28	Cotham	Doorn|Cotham	Cotham	INFO: Number of cgMLST330 loci found (n=330)	PASS	O-28	i	1,5	28:i:1,5	Cotham		19CS0269
Cotham	O28 i, 1,5	i	1,5	28	Cotham	Doorn|Cotham	Cotham	INFO: Number of cgMLST330 loci found (n=330)	PASS	O-28	i	1,5	28:i:1,5	Cotham		19CS0271
Cotham	O28 i, 1,5	i	1,5	28	Cotham	Doorn|Cotham	Cotham	INFO: Number of cgMLST330 loci found (n=330)	PASS	O-28	i	1,5	28:i:1,5	Cotham		19CS0272
Cotham	O28 i, 1,5	i	1,5	28	Cotham	Doorn|Cotham	Cotham	INFO: Number of cgMLST330 loci found (n=330)	PASS	O-28	i	1,5	28:i:1,5	Cotham		19CS0274
Cotham	O28 i, 1,5	i	1,5	28	Cotham	Doorn|Cotham	Cotham	INFO: Number of cgMLST330 loci found (n=330)	PASS	O-28	i	1,5	28:i:1,5	Cotham		19CS0275
Cotham	O28 i, 1,5	i	1,5	28	Cotham	Doorn|Cotham	Cotham	INFO: Number of cgMLST330 loci found (n=330)	PASS	O-28	i	1,5	28:i:1,5	Cotham		19CS0277
Cotham	O28 i, 1,5	i	1,5	28	Cotham	Doorn|Cotham	Cotham	INFO: Number of cgMLST330 loci found (n=330)	PASS	O-28	i	1,5	28:i:1,5	Cotham		19CS0278
Cotham	O28 i, 1,5	i	1,5	28	Cotham	Doorn|Cotham	Cotham	INFO: Number of cgMLST330 loci found (n=330)	PASS	O-28	i	1,5	28:i:1,5	Cotham		19CS0279
Cotham	O28 i, 1,5	i	1,5	28	Cotham	Doorn|Cotham	Cotham	INFO: Number of cgMLST330 loci found (n=330)	PASS	O-28	i	1,5	28:i:1,5	Cotham		19CS0283
Cotham	O28 i, 1,5	i	1,5	28	Cotham	Doorn|Cotham	Cotham	INFO: Number of cgMLST330 loci found (n=330)	PASS	O-28	i	1,5	28:i:1,5	Cotham		19CS0284
Cotham	O28 i, 1,5	i	1,5	28	Cotham	Doorn|Cotham	Cotham	INFO: Number of cgMLST330 loci found (n=330)	PASS	O-28	i	1,5	28:i:1,5	Cotham		19CS0285
Cotham	O28 i, 1,5	i	1,5	28	Cotham	Doorn|Cotham	Cotham	INFO: Number of cgMLST330 loci found (n=330)	PASS	O-28	i	1,5	28:i:1,5	Cotham		19CS0288
Cotham	O28 i, 1,5	i	1,5	28	Cotham	Doorn|Cotham	Cotham	INFO: Number of cgMLST330 loci found (n=330)	PASS	O-28	i	1,5	28:i:1,5	Cotham		19CS0291
Cotham	O28 i, 1,5	i	1,5	28	Cotham	Doorn|Cotham	Cotham	INFO: Number of cgMLST330 loci found (n=330)	PASS	O-28	i	1,5	28:i:1,5	Cotham		19CS0292
Abony	4, b, e, n, x	b	e,n,x	1,4,[5],12,[27]	Abony	Abony|Wagenia	Abony	INFO: Number of cgMLST330 loci found (n=329)	PASS	O-4	b	e,n,x	4:b:e,n,x	Abony or II [1],4,[5],12,[27]:b:[e,n,x]*	4:b:e,n,x	19CS0257
Abony	4, b, e, n, x	b	e,n,x	1,4,[5],12,[27]	Abony	Abony|Wagenia	Abony	INFO: Number of cgMLST330 loci found (n=329)	PASS	O-4	b	e,n,x	4:b:e,n,x	Abony or II [1],4,[5],12,[27]:b:[e,n,x]*	4:b:e,n,x	19CS0290
Abony	4, b, e, n, x	b	e,n,x	1,4,[5],12,[27]	Abony	Abony|Wagenia	Abony	INFO: Number of cgMLST330 loci found (n=329)	PASS	O-4	b	e,n,x	4:b:e,n,x	Abony or II [1],4,[5],12,[27]:b:[e,n,x]*	4:b:e,n,x	19CS0294
Abony	4, b, e, n, x	b	e,n,x	1,4,[5],12,[27]	Abony	Abony|Wagenia	Abony	INFO: Number of cgMLST330 loci found (n=329)	PASS	O-4	b	e,n,x	4:b:e,n,x	Abony or II [1],4,[5],12,[27]:b:[e,n,x]*	4:b:e,n,x	19CS0295
Mokola	O10 y, 1, 7	y	1,7	-	Mokola|Thies	Mokola|Thies	Onireke	INFO: Number of cgMLST330 loci found (n=330) | WARNING: Only matched 186 cgMLST330 loci. Min threshold for confident serovar prediction from cgMLST is 297.0	WARNING	O-3,10	y	1,7	3,10:y:1,7	Mokola		19CS0270
Mokola	O10 y, 1, 7	y	1,7	-	Mokola|Thies	Mokola|Thies	Onireke	INFO: Number of cgMLST330 loci found (n=330) | WARNING: Only matched 186 cgMLST330 loci. Min threshold for confident serovar prediction from cgMLST is 297.0	WARNING	O-3,10	y	1,7	3,10:y:1,7	Mokola		19CS0273
Mokola	O10 y, 1, 7	y	1,7	-	Mokola|Thies	Mokola|Thies	Onireke	INFO: Number of cgMLST330 loci found (n=330) | WARNING: Only matched 186 cgMLST330 loci. Min threshold for confident serovar prediction from cgMLST is 297.0	WARNING	O-3,10	y	1,7	3,10:y:1,7	Mokola		19CS0276
Mokola	O10 y, 1, 7	y	1,7	-	Mokola|Thies	Mokola|Thies	Onireke	INFO: Number of cgMLST330 loci found (n=330) | WARNING: Only matched 186 cgMLST330 loci. Min threshold for confident serovar prediction from cgMLST is 297.0	WARNING	O-3,10	y	1,7	3,10:y:1,7	Mokola		19CS0281
Mokola	O10 y, 1, 7	y	1,7	-	Mokola|Thies	Mokola|Thies	Onireke	INFO: Number of cgMLST330 loci found (n=330) | WARNING: Only matched 186 cgMLST330 loci. Min threshold for confident serovar prediction from cgMLST is 297.0	WARNING	O-3,10	y	1,7	3,10:y:1,7	Mokola		19CS0282
Mokola	O10 y, 1, 7	y	1,7	-	Mokola|Thies	Mokola|Thies	Onireke	INFO: Number of cgMLST330 loci found (n=330) | WARNING: Only matched 186 cgMLST330 loci. Min threshold for confident serovar prediction from cgMLST is 297.0	WARNING	O-3,10	y	1,7	3,10:y:1,7	Mokola		19CS0287
Typhimurium	4, 5, i, 1, 2	i	1,2	1,4,[5],12	Typhimurium	Typhimurium|Lagos	Typhimurium	INFO: Number of cgMLST330 loci found (n=330)	PASS	O-4	i	1,2	4:i:1,2	Typhimurium		19CS0253
Typhimurium	4, 5, i, 1, 2	i	1,2	1,4,[5],12	Typhimurium	Typhimurium|Lagos	Typhimurium	INFO: Number of cgMLST330 loci found (n=330)	PASS	O-4	i	1,2	4:i:1,2	Typhimurium		19CS0256
Typhimurium	4, 5, i, 1, 2	i	1,2	1,4,[5],12	Typhimurium	Typhimurium|Lagos	Typhimurium	INFO: Number of cgMLST330 loci found (n=330)	PASS	O-4	i	1,2	4:i:1,2	Typhimurium		19CS0258
Typhimurium	4, 5, i, 1, 2	i	1,2	1,4,[5],12	Typhimurium	Typhimurium|Lagos	Typhimurium	INFO: Number of cgMLST330 loci found (n=330)	PASS	O-4	i	1,2	4:i:1,2	Typhimurium		19CS0286
Senftenberg	19, g,	g,[s],t	-	1,3,19	Senftenberg	Senftenberg	Senftenberg	INFO: Number of cgMLST330 loci found (n=330)	PASS	O-1,3,19	g,s,t	-	1,3,19:g,s,t:-	Senftenberg or Dessau*	1,3,19:g,s,t:-	19CS0255

## Sheet: Sheet2
Table S2. Genome size
ID	Reference.genome.size	Average.read.length	Total.reads	Theoretical.coverage
19CS0245	5013277	273	1392880	75
19CS0246	5013277	252	825014	41
19CS0247	5013277	273	1337264	72
19CS0248	5013277	264	1787036	94
19CS0249	5013277	272	1822892	98
19CS0250	5013277	257	511284	26
19CS0251	5013277	274	1495522	81
19CS0253	5013277	275	1510024	82
19CS0255	5013277	244	817784	39
19CS0256	5013277	213	739210	31
19CS0257	5013277	256	755552	38
19CS0258	5013277	246	1796264	88
19CS0259	5013277	277	1453698	80
19CS0260	5013277	278	1408216	78
19CS0261	5013277	272	1533576	83
19CS0262	5013277	268	1583138	84
19CS0263	5013277	262	1511364	78
19CS0264	5013277	269	1556786	83
19CS0266	5013277	266	1760610	93
19CS0267	5013277	252	465448	23
19CS0268	5013277	269	1650760	88
19CS0269	5013277	271	1467358	79
19CS0270	5013277	247	1623674	79
19CS0271	5013277	248	898516	44
19CS0272	5013277	272	1355906	73
19CS0273	5013277	272	1367966	74
19CS0274	5013277	269	1480296	79
19CS0275	5013277	252	884844	44
19CS0276	5013277	267	2404992	128
19CS0277	5013277	270	1415876	76
19CS0278	5013277	259	2441588	126
19CS0279	5013277	217	1469062	63
19CS0280	5013277	208	1813508	75
19CS0281	5013277	215	1214116	52
19CS0282	5013277	227	1569732	71
19CS0283	5013277	267	1472232	78
19CS0284	5013277	268	1555514	83
19CS0285	5013277	250	1029924	51
19CS0286	5013277	248	1116816	55
19CS0287	5013277	244	2280756	111
19CS0288	5013277	239	1971648	93
19CS0289	5013277	248	1669496	82
19CS0290	5013277	233	2571912	119
19CS0291	5013277	234	2009558	93
19CS0292	5013277	245	3046296	148
19CS0293	5013277	267	2151620	114
19CS0294	5013277	267	1568904	83
19CS0295	5013277	263	1086530	57

## Sheet: Sheet3
TABEL S3. Kraken reads per genera of Salmonella isolates from Lagos, Nigeria
ID	1st Match	%1st Match	2nd Match	% 2nd Match	3rd Match	% 3rd Match	4th Match	% 4th Match
19CS0245	Salmonella	94.78	Klebsiella	0.59	Enterobacter	0.21	Escherichia	0.13
19CS0246	Salmonella	93.27	Klebsiella	0.48	Enterobacter	0.35	Pasteurella	0.33
19CS0247	Salmonella	94.85	Klebsiella	0.58	Enterobacter	0.21	Escherichia	0.14
19CS0248	Salmonella	83.09	Klebsiella	2.45	Enterobacter	1.07	Escherichia	0.15
19CS0249	Salmonella	95.32	Klebsiella	0.49	Enterobacter	0.19	Escherichia	0.13
19CS0250	Salmonella	97.24	Pasteurella	0.55	Escherichia	0.13	Serratia	0.08
19CS0251	Salmonella	95.74	Klebsiella	0.43	Enterobacter	0.16	Escherichia	0.12
19CS0253	Salmonella	98.13	Clostridioides	0.1	Escherichia	0.06	Klebsiella	0.02
19CS0255	Salmonella	96.23	Pasteurella	0.32	Homo	0.21	Achromobacter	0.09
19CS0256	Salmonella	95.97	Pasteurella	0.27	Homo	0.26	Achromobacter	0.07
19CS0257	Salmonella	96.63	Pasteurella	0.38	Homo	0.23	Achromobacter	0.07
19CS0258	Salmonella	97.61	Achromobacter	0.1	Escherichia	0.05	Homo	0.04
19CS0259	Salmonella	95.97	Klebsiella	0.42	Enterobacter	0.15	Escherichia	0.13
19CS0260	Salmonella	96.13	Klebsiella	0.4	Enterobacter	0.14	Escherichia	0.13
19CS0261	Salmonella	94.27	Klebsiella	0.62	Enterobacter	0.28	Escherichia	0.13
19CS0262	Salmonella	94.98	Klebsiella	0.53	Enterobacter	0.23	Escherichia	0.12
19CS0263	Salmonella	98.02	Escherichia	0.14	Serratia	0.09	Homo	0.04
19CS0264	Salmonella	94.93	Klebsiella	0.56	Enterobacter	0.27	Escherichia	0.13
19CS0266	Salmonella	95.4	Klebsiella	0.46	Enterobacter	0.21	Escherichia	0.13
19CS0267	Salmonella	97.19	Pasteurella	0.58	Escherichia	0.13	Serratia	0.09
19CS0268	Salmonella	94.92	Klebsiella	0.56	Enterobacter	0.23	Escherichia	0.13
19CS0269	Salmonella	98.14	Escherichia	0.15	Serratia	0.1	Clostridioides	0.04
19CS0270	Salmonella	95.28	Escherichia	0.19	Citrobacter	0.15	Pasteurella	0.15
19CS0271	Salmonella	96.98	Pasteurella	0.31	Homo	0.22	Escherichia	0.13
19CS0272	Salmonella	98.2	Escherichia	0.15	Serratia	0.11	Klebsiella	0.03
19CS0273	Salmonella	96.11	Escherichia	0.2	Citrobacter	0.14	Klebsiella	0.13
19CS0274	Salmonella	98	Escherichia	0.15	Homo	0.14	Serratia	0.1
19CS0275	Salmonella	97.24	Pasteurella	0.3	Homo	0.22	Escherichia	0.14
19CS0276	Salmonella	96.07	Escherichia	0.2	Citrobacter	0.15	Klebsiella	0.13
19CS0277	Salmonella	98.01	Escherichia	0.16	Homo	0.13	Serratia	0.1
19CS0278	Salmonella	97.97	Escherichia	0.15	Serratia	0.1	Clostridioides	0.07
19CS0279	Salmonella	96.92	Escherichia	0.13	Serratia	0.12	Achromobacter	0.06
19CS0280	Salmonella	94.01	Klebsiella	0.26	Enterobacter	0.2	Homo	0.12
19CS0281	Salmonella	94.41	Escherichia	0.18	Citrobacter	0.14	Klebsiella	0.12
19CS0282	Salmonella	94.78	Escherichia	0.18	Citrobacter	0.14	Homo	0.14
19CS0283	Salmonella	98.13	Escherichia	0.16	Serratia	0.09	Klebsiella	0.03
19CS0284	Salmonella	98.12	Escherichia	0.15	Serratia	0.09	Klebsiella	0.03
19CS0285	Salmonella	97.8	Escherichia	0.14	Serratia	0.11	Clostridioides	0.05
19CS0286	Salmonella	97.79	Escherichia	0.06	Clostridioides	0.05	Homo	0.05
19CS0287	Salmonella	95.62	Escherichia	0.19	Citrobacter	0.14	Klebsiella	0.12
19CS0288	Salmonella	97.71	Escherichia	0.14	Serratia	0.11	Clostridioides	0.03
19CS0289	Salmonella	94.49	Klebsiella	0.47	Enterobacter	0.23	Escherichia	0.11
19CS0290	Salmonella	97.39	Escherichia	0.06	Homo	0.05	Klebsiella	0.02
19CS0291	Salmonella	97.57	Escherichia	0.13	Serratia	0.11	Homo	0.03
19CS0292	Salmonella	97.69	Escherichia	0.14	Serratia	0.11	Homo	0.05
19CS0293	Salmonella	85.94	Klebsiella	2.11	Enterobacter	0.87	Escherichia	0.14
19CS0294	Salmonella	97.14	Escherichia	0.06	Homo	0.06	Clostridioides	0.05
19CS0295	Salmonella	96.87	Homo	0.11	Escherichia	0.07	Clostridioides	0.07

## Sheet: Sheet4
Table S 4 Assembled genomes
Assembly	19CS0245	19CS0267	19CS0283	19CS0284	19CS0255	19CS0279	19CS0256	19CS0260	19CS0253	19CS0290	19CS0250	19CS0295	19CS0280	19CS0282	19CS0288	19CS0249	19CS0273	19CS0293	19CS0287	19CS0269	19CS0247	19CS0286	19CS0258	19CS0271	19CS0259	19CS0261	19CS0272	19CS0278	19CS0251	19CS0275	19CS0268	19CS0294	19CS0277	19CS0270	19CS0292	19CS0291	19CS0246	19CS0274	19CS0285	GCF0000069452ASM694v2	19CS0248	19CS0266	19CS0263	19CS0276	19CS0281	19CS0289	19CS0262	19CS0264	19CS0257
# contigs	31	69	30	29	37	40	85	29	64	39	39	37	20	68	35	22	76	24	67	30	28	46	60	41	29	28	28	31	30	46	23	37	26	69	37	35	23	29	35	2	23	24	32	60	72	26	25	21	41
# contigs (>= 0 bp)	61	85	44	50	90	65	115	52	89	64	68	69	54	121	54	47	124	49	111	46	52	72	80	59	54	53	41	52	58	62	51	62	42	112	54	55	50	45	54	2	55	48	52	106	116	57	51	57	66
# contigs (>= 1000 bp)	31	59	23	22	32	29	80	28	59	32	32	35	20	59	26	22	64	23	58	24	28	39	43	36	28	25	24	25	30	41	22	34	22	58	27	25	23	23	26	2	23	24	25	52	57	25	22	21	35
# contigs (>= 10000 bp)	21	49	16	15	24	19	59	18	43	24	23	27	13	36	15	13	41	14	36	16	18	29	31	27	18	15	15	16	20	31	14	24	15	38	16	17	14	15	19	2	15	15	16	33	36	17	14	14	27
# contigs (>= 25000 bp)	21	38	14	14	22	16	51	16	41	24	18	27	12	32	14	12	37	13	32	15	16	28	26	26	17	15	15	16	19	27	13	24	14	34	14	16	14	14	17	2	15	13	15	31	32	16	14	13	27
# contigs (>= 5000 bp)	22	51	16	16	25	21	71	20	50	25	24	29	14	40	18	14	47	15	41	18	19	32	34	29	20	17	17	18	21	33	15	25	17	42	18	19	15	17	20	2	16	16	18	38	40	18	15	15	28
# contigs (>= 50000 bp)	16	33	12	11	19	13	32	12	31	19	14	21	10	23	12	10	27	11	23	12	14	21	21	22	13	11	13	12	15	24	11	19	11	25	11	13	11	11	13	2	12	11	13	22	21	14	11	11	19
# indels per 100 kbp	22.85	23.45	23.45	23.33	18.31	23.29	1.75	22.78	1.77	14.70	23.24	15.04	22.76	16.06	23.54	22.78	15.55	22.78	16.18	23.24	22.78	1.77	1.97	23.19	23.22	22.96	23.49	23.47	23.13	23.17	22.71	14.94	23.36	15.85	23.31	23.40	22.73	23.52	22.86	0.00	22.73	22.78	23.21	16.24	16.22	22.64	22.70	22.71	14.63
# local misassemblies	79	86	85	86	74	88	10	79	8	58	88	58	80	74	85	79	72	78	76	85	79	10	7	84	79	79	85	86	77	85	80	58	86	74	86	85	79	85	87	0	79	79	85	75	74	79	79	80	57
# misassembled contigs	16	34	13	13	21	16	9	13	7	17	16	19	11	26	13	11	28	12	25	14	15	6	6	25	15	12	14	15	16	23	12	18	13	26	14	16	12	14	16	0	13	13	14	25	24	15	12	12	17
# misassemblies	87	72	80	80	57	80	14	87	9	48	75	46	89	69	82	90	71	89	68	80	89	9	7	78	86	86	78	81	86	75	89	48	81	71	80	80	88	81	79	0	87	91	81	73	71	87	88	88	48
# mismatches per 100 kbp	1335.12	1338.07	1338.66	1337.95	1118.19	1337.55	21.53	1336.60	19.88	884.96	1338.01	886.24	1334.54	1081.21	1339.19	1336.71	1080.84	1336.64	1081.72	1338.08	1336.62	18.87	18.83	1339.56	1335.91	1334.84	1340.63	1338.35	1336.83	1337.49	1334.67	886.56	1337.76	1081.11	1337.66	1338.33	1336.31	1339.18	1331.14	0.00	1335.37	1336.71	1338.22	1082.02	1082.28	1334.18	1334.37	1334.39	884.86
# N's per 100 kbp	0.00	0.00	0.00	0.00	0.00	0.00	0.00	0.00	0.00	0.00	0.00	0.00	0.00	0.00	0.00	0.00	0.00	0.00	0.00	0.00	0.00	0.00	0.00	0.00	0.00	0.00	0.00	0.00	0.00	0.00	0.00	0.00	0.00	0.00	0.00	0.00	0.00	0.00	0.00	0.00	0.00	0.00	0.00	0.00	0.00	0.00	0.00	0.00	0.00
# scaffold gap ext. mis.	0	0	0	0	0	0	0	0	0	0	0	0	0	0	0	0	0	0	0	0	0	0	0	0	0	0	0	0	0	0	0	0	0	0	0	0	0	0	0	0	0	0	0	0	0	0	0	0	0
# scaffold gap loc. mis.	0	0	0	0	0	0	0	0	0	0	0	0	0	0	0	0	0	0	0	0	0	0	0	0	0	0	0	0	0	0	0	0	0	0	0	0	0	0	0	0	0	0	0	0	0	0	0	0	0
# unaligned contigs	2 + 16 part	10 + 37 part	5 + 13 part	6 + 13 part	5 + 23 part	9 + 16 part	0 + 4 part	3 + 15 part	1 + 4 part	2 + 17 part	6 + 20 part	2 + 19 part	2 + 11 part	20 + 32 part	9 + 13 part	2 + 11 part	20 + 34 part	3 + 12 part	18 + 31 part	4 + 14 part	3 + 15 part	0 + 4 part	0 + 5 part	4 + 22 part	3 + 17 part	4 + 13 part	4 + 13 part	5 + 14 part	3 + 17 part	7 + 28 part	2 + 12 part	1 + 17 part	3 + 13 part	16 + 32 part	9 + 14 part	6 + 15 part	2 + 12 part	4 + 13 part	6 + 17 part	0 + 0 part	2 + 13 part	2 + 13 part	7 + 14 part	16 + 29 part	20 + 30 part	2 + 15 part	2 + 12 part	2 + 12 part	2 + 19 part
# unaligned mis. contigs	0	1	0	0	0	0	1	0	0	0	0	0	0	1	0	0	1	0	1	0	0	0	2	0	0	0	0	0	0	0	0	0	0	1	0	0	0	0	0	0	0	0	0	0	1	0	0	0	0
Duplication ratio	1.001	1.001	1.001	1.001	1.001	1.001	1.001	1.001	1.001	1.001	1.001	1.001	1.000	1.001	1.001	1.001	1.002	1.001	1.001	1.001	1.001	1.001	1.002	1.001	1.001	1.001	1.001	1.001	1.001	1.001	1.001	1.001	1.001	1.001	1.001	1.001	1.001	1.001	1.001	1.000	1.001	1.001	1.001	1.001	1.002	1.001	1.001	1.001	1.001
GC (%)	52.20	52.17	52.16	52.16	52.07	52.16	52.21	52.20	52.19	52.16	52.16	52.15	52.20	51.86	52.16	52.20	51.85	52.20	51.86	52.16	52.20	52.18	52.18	52.16	52.20	52.19	52.16	52.16	52.20	52.16	52.20	52.16	52.16	51.86	52.16	52.16	52.20	52.16	52.16	52.24	52.20	52.20	52.16	51.86	51.86	52.20	52.20	52.20	52.16
Genome fraction (%)	86.284	86.368	86.394	86.390	87.807	86.380	96.726	86.283	96.834	90.257	86.388	90.268	86.267	87.510	86.399	86.283	87.527	86.283	87.522	86.395	86.281	96.855	97.278	86.392	86.286	86.290	86.394	86.392	86.283	86.387	86.279	90.275	86.382	87.533	86.375	86.379	86.283	86.396	86.318	100.000	86.272	86.283	86.394	87.547	87.525	86.270	86.288	86.265	90.261
L50	4	11	3	3	6	4	13	3	11	6	4	6	3	8	3	3	9	3	8	3	3	6	5	6	4	3	3	3	5	7	3	6	3	8	3	3	3	3	3	1	3	3	4	7	7	4	3	3	6
L75	8	21	6	6	11	7	28	6	21	10	8	11	5	15	6	5	17	5	15	6	6	12	11	13	7	6	6	7	9	14	5	11	6	15	6	7	5	6	7	1	6	5	7	14	14	7	5	5	11
LA50	23	28	21	21	16	21	14	23	12	14	21	14	22	27	21	22	28	22	27	21	23	9	6	22	23	22	21	21	24	22	22	14	21	27	21	21	22	21	21	1	22	22	21	27	27	23	22	22	14
LA75	49	53	42	42	32	42	30	47	23	28	43	28	46	60	42	46	62	46	60	42	47	16	12	45	48	46	42	42	49	44	46	28	42	60	42	42	46	42	42	1	46	46	42	59	61	47	46	46	28
Largest alignment	165506	133527	165500	165500	266341	165500	454070	165506	370729	275346	165500	275346	165506	215459	165500	165506	215459	165506	215459	165500	165506	533498	545160	165500	165506	165506	165500	165500	148461	165500	165506	275346	165500	215459	165500	165500	165506	165500	165500	4857450	165506	165506	165500	215459	215459	148461	165506	165506	275346
Largest contig	793287	290344	1304921	1304921	525763	1141917	454380	902437	370730	547281	1054757	507659	1396812	478195	1305504	1395333	388797	1058088	412983	1304580	1254996	681825	622466	786616	926886	1058054	1040724	1305504	640024	696255	1396905	607515	1304756	414947	1304580	1304580	1395333	1305328	1141900	4857450	1058159	1058064	1141979	481614	585580	1058059	1395333	1396611	505391
LG50	5	12	3	3	6	4	13	4	11	6	4	6	3	7	3	3	9	3	7	4	4	6	5	7	5	4	4	4	6	8	3	6	3	7	3	4	3	3	3	1	3	3	4	7	7	4	3	3	6
LG75	9	25	6	6	12	8	29	7	22	11	9	12	6	14	6	5	16	6	13	7	7	13	12	15	8	7	7	7	10	16	6	12	6	14	6	8	6	6	8	1	7	6	8	13	12	8	6	6	12
LGA50	26	31	23	23	17	23	15	25	12	15	23	15	24	25	23	24	26	25	25	23	25	9	6	24	26	24	23	23	26	24	25	16	23	25	23	23	24	23	23	1	24	25	23	25	25	25	24	24	15
LGA75	56	62	48	48	35	48	32	54	24	32	49	31	52	54	49	52	55	52	54	48	54	17	12	52	54	52	48	49	55	51	52	31	48	54	48	48	52	48	49	1	52	52	48	53	55	53	52	52	32
Misassembled contigs length	4453851	4077350	4509591	4511936	4563797	4470435	815782	4463213	966956	4266013	4398165	4229847	4590569	4530814	4496941	4587735	4391711	4587682	4504452	4508654	4477893	1892179	1521126	4505944	4534877	4544931	4530189	4529838	4517668	4133533	4589217	4268512	4520879	4450297	4493942	4505142	4587744	4509855	4502945	0	4589073	4587780	4508484	4631489	4492344	4589349	4587584	4589942	4171505
N50	391503	153458	692657	692657	281759	386681	100387	708946	166602	327002	387022	327002	623107	216449	692657	708946	216074	708946	259409	418144	588538	225886	376793	245263	411993	623107	692657	418151	393851	228980	708946	320750	692657	216449	692663	418147	623107	646262	660608	4857450	708946	698447	387429	275747	268534	389552	708946	708946	320750
N75	207298	80857	280622	293139	196830	274663	65700	348653	88061	162163	245070	144809	400439	134880	280622	389866	105132	400608	134880	332057	313096	172401	149900	144514	328498	389552	331763	274528	222736	131214	389866	151497	281314	114895	281314	274540	389552	331763	245070	4857450	337324	389866	274519	142185	134880	216790	389552	389552	135833
NA50	63598	57880	71384	71453	106314	71453	95157	64878	137809	98787	71453	105504	69869	53763	71453	69869	52548	69869	53763	71384	66525	213982	257500	69847	64878	69869	71453	71453	66822	69847	69869	108796	71384	53793	71384	71384	69869	71453	71384	4857450	69869	69869	71384	53793	53724	66822	69869	69869	97917
NA75	33290	35110	42522	42508	51034	42508	58419	33702	84077	53859	41720	53859	36011	25204	42038	36011	24129	36011	25204	42508	33702	125157	139001	41103	36011	36011	42522	42522	33464	41714	36011	67779	42508	24129	42508	42508	36011	42508	42522	4857450	36011	36011	42522	26566	25204	33702	36011	36011	56353
NG50	389552	148088	692657	692657	281759	386681	100387	456328	166602	327002	387022	327002	623107	263891	692657	708946	216074	708946	263659	387429	390043	225886	376793	229201	410106	427190	387429	386681	390043	178343	708946	320750	692657	275747	692663	386681	623107	646262	660608	4857450	708946	698447	387429	275747	268534	389552	708946	708946	320750
NG75	193429	66025	280622	293139	171210	245074	64775	288437	87098	144809	162862	135050	390043	143204	280622	389866	134880	337278	169019	274514	207298	149738	139247	113307	207298	313276	245070	274528	175279	112242	378671	144809	281314	142423	281314	245368	313278	331763	163038	4857450	207298	337282	245070	169019	169019	207298	207298	207298	135049
NGA50	61532	52765	66849	66849	101240	66849	93674	63313	137809	93424	63037	98787	64878	56414	67025	64878	53763	63598	56414	66849	63598	213982	257500	63037	62323	64878	67025	67025	63598	63037	64075	98787	67025	56414	66849	66849	64878	66849	66849	4857450	64878	63598	66849	56414	54961	64075	64878	64878	91400
NGA75	26602	23582	38308	38470	43658	38470	49086	29380	82297	46268	35238	46268	29695	30220	35110	29695	30220	29695	30220	38470	28546	113101	139001	32842	29695	29695	38308	36079	28547	32866	29695	53215	38470	29805	38470	38470	29695	38470	36082	4857450	29695	29695	38308	30816	29805	29475	29695	29695	46268
Reference GC (%)	52.24	52.24	52.24	52.24	52.24	52.24	52.24	52.24	52.24	52.24	52.24	52.24	52.24	52.24	52.24	52.24	52.24	52.24	52.24	52.24	52.24	52.24	52.24	52.24	52.24	52.24	52.24	52.24	52.24	52.24	52.24	52.24	52.24	52.24	52.24	52.24	52.24	52.24	52.24	52.24	52.24	52.24	52.24	52.24	52.24	52.24	52.24	52.24	52.24
Reference length	4951383	4951383	4951383	4951383	4951383	4951383	4951383	4951383	4951383	4951383	4951383	4951383	4951383	4951383	4951383	4951383	4951383	4951383	4951383	4951383	4951383	4951383	4951383	4951383	4951383	4951383	4951383	4951383	4951383	4951383	4951383	4951383	4951383	4951383	4951383	4951383	4951383	4951383	4951383	4951383	4951383	4951383	4951383	4951383	4951383	4951383	4951383	4951383	4951383
Total aligned length	4272603	4279933	4281167	4280846	4350158	4280486	4791611	4273138	4796786	4471074	4280102	4472336	4271209	4336250	4281097	4272784	4337648	4273077	4336769	4281717	4273029	4797338	4824877	4280356	4273435	4272627	4281663	4280070	4272080	4280710	4272676	4473612	4279381	4338181	4280641	4281167	4272784	4281936	4277026	4951383	4272432	4272798	4280778	4338771	4331343	4272099	4273105	4271578	4471891
Total length	4671828	4618022	4619023	4618819	4723020	4618466	4846183	4671355	4852539	4695448	4618780	4699814	4670613	5171363	4619291	4671843	5176936	4672569	5172011	4619766	4674543	4851694	4893989	4619714	4671711	4678651	4619974	4620300	4671851	4619493	4671332	4695310	4618318	5172731	4620407	4618620	4672107	4619627	4618526	4951383	4671367	4671888	4619204	5172190	5171841	4671719	4672201	4670287	4695268
Total length (>= 0 bp)	4679275	4622896	4623009	4624616	4734935	4626178	4854731	4677334	4859987	4701605	4626476	4707906	4679146	5183191	4624539	4678262	5187998	4678803	5181900	4624200	4680642	4859930	4898723	4624699	4678355	4685032	4623641	4626076	4678841	4624167	4678366	4701511	4623141	5181992	4626020	4624509	4678705	4624214	4624093	4951383	4679330	4677994	4624963	5182058	5182103	4679194	4678672	4679334	4701372
Total length (>= 1000 bp)	4671828	4611309	4614684	4614534	4718968	4611494	4843036	4670544	4849139	4690332	4614440	4698276	4670613	5165097	4613210	4671843	5167986	4671790	5165745	4615721	4674543	4847075	4882783	4616508	4670762	4676404	4617356	4616136	4671851	4616343	4670809	4692883	4615647	5164723	4613396	4612201	4672107	4615859	4613037	4951383	4671367	4671888	4614836	5166397	5160764	4671196	4669954	4670287	4690406
Total length (>= 10000 bp)	4646589	4583524	4601387	4593545	4693272	4584580	4746152	4636701	4783932	4671805	4592093	4676036	4649660	5094550	4576479	4646826	5092736	4646773	5098538	4590263	4646880	4812387	4841493	4588385	4636460	4646497	4588840	4588489	4644688	4586182	4648308	4672980	4590447	5100729	4585573	4585856	4646835	4590243	4595471	4951383	4648164	4646871	4590093	5104966	5089734	4648440	4646675	4649033	4673218
Total length (>= 25000 bp)	4646589	4406055	4568242	4570587	4645571	4528191	4606581	4587362	4742140	4671805	4521008	4676036	4624699	5032424	4555592	4621865	5030611	4621812	5044071	4567305	4611412	4791069	4753353	4564595	4611499	4646497	4588840	4588489	4619727	4520715	4623347	4672980	4579530	5042774	4551698	4562898	4646835	4567285	4561596	4951383	4648164	4611379	4567135	5078650	5027604	4623479	4646675	4624072	4673218
Total length (>= 5000 bp)	4652738	4596289	4601387	4603123	4699124	4596610	4826076	4651675	4832048	4676938	4598874	4686682	4655809	5118596	4598332	4652975	5127639	4652922	5128012	4604348	4653029	4832203	4862181	4602659	4651951	4658256	4602919	4602576	4650837	4600241	4654457	4678113	4605423	5126982	4597598	4599932	4652984	4605043	4602255	4951383	4654313	4653020	4602126	5134440	5117445	4654589	4652824	4655182	4678351
Total length (>= 50000 bp)	4492991	4243765	4509048	4472989	4542040	4430593	3909227	4438252	4376077	4500855	4387652	4464689	4565608	4710284	4496398	4562774	4668162	4562721	4722090	4472753	4552321	4563053	4553354	4423449	4464332	4519828	4529646	4455530	4492707	4423117	4564256	4502030	4481932	4720793	4454100	4468348	4562641	4462550	4428360	4951383	4563970	4552288	4507941	4750635	4616813	4564388	4562481	4564981	4405477
Unaligned length	396895	335942	336817	336946	372192	336164	51634	396689	53338	221699	336815	225832	397260	832928	337162	397009	836346	397854	832614	336925	399597	52200	67671	336819	396833	403544	337246	338301	397298	337525	396985	220521	337206	832878	338972	336820	397279	337129	340323	0	397173	397045	336521	831891	831484	397708	397119	396771	221186

## Sheet: Sheet5
TABLE S5. Multilocus sequence typing (MLST) allelic profile and sequence type (ST) of 48 Salmonella enterica isolates from different sources in Nigeria
Strain ID	Common.name	Scheme	Serotype	Source	Sequence	Allelic profile
					Type (ST)
						aroC	dnaN	hemD	hisD	purE	sucA	thrA
19CS0245	19CS0245	S. enterica	Give	anderes Resistogramm	516	84	11	16	42	40	71	4
19CS0246	19CS0246	S. enterica	Give	Animal (cattle)	516	84	11	16	42	40	71	4
19CS0247	19CS0247	S. enterica	Give	Animal (poultry)	516	84	11	16	42	40	71	4
19CS0248	19CS0248	S. enterica	Give	Sewage/waste water	516	84	11	16	42	40	71	4
19CS0249	19CS0249	S. enterica	Give	Sewage/waste water	516	84	11	16	42	40	71	4
19CS0250	19CS0250	S. enterica	Cotham	Animal (poultry)	617	13	181	49	13	183	71	4
19CS0251	19CS0251	S. enterica	Give	Animal (poultry)	516	84	11	16	42	40	71	4
19CS0253	19CS0253	S. enterica	Typhimurium	Sewage/waste water	19	10	7	12	9	5	9	2
19CS0255	19CS0255	S. enterica	Senftenberg	Animal (cattle)	14	7	6	8	8	7	8	13
19CS0256	19CS0256	S. enterica	Typhimurium	Animal (cattle)	19	10	7	12	9	5	9	2
19CS0257	19CS0257	S. enterica	Abony	Sewage/waste water	1483	2	8	10	17	6	19	418
19CS0258	19CS0258	S. enterica	Typhimurium	Clinical	19	10	7	12	9	5	9	2
19CS0259	19CS0259	S. enterica	Give	Animal (cattle)	516	84	11	16	42	40	71	4
19CS0260	19CS0260	S. enterica	Give	Animal (cattle)	516	84	11	16	42	40	71	4
19CS0261	19CS0261	S. enterica	Give	Animal (cattle)	516	84	11	16	42	40	71	4
19CS0262	19CS0262	S. enterica	Give	Animal (cattle)	516	84	11	16	42	40	71	4
19CS0263	19CS0263	S. enterica	Cotham	Sewage/waste water	617	13	181	49	13	183	71	4
19CS0264	19CS0264	S. enterica	Give	Clinical	516	84	11	16	42	40	71	4
19CS0266	19CS0266	S. enterica	Give	Clinical	516	84	11	16	42	40	71	4
19CS0267	19CS0267	S. enterica	Cotham	Clinical	617	13	181	49	13	183	71	4
19CS0268	19CS0268	S. enterica	Give	Clinical	516	84	11	16	42	40	71	4
19CS0269	19CS0269	S. enterica	Cotham	Clinical	617	13	181	49	13	183	71	4
19CS0270	19CS0270	S. enterica	Mokola|Thies	Clinical		346	4	8	125	84	19	383
19CS0271	19CS0271	S. enterica	Cotham	Clinical	617	13	181	49	13	183	71	4
19CS0272	19CS0272	S. enterica	Cotham	Animal (cattle)	617	13	181	49	13	183	71	4
19CS0273	19CS0273	S. enterica	Mokola|Thies	Animal (poultry)		346	4	8	125	84	19	383
19CS0274	19CS0274	S. enterica	Cotham	Sewage/waste water	617	13	181	49	13	183	71	4
19CS0275	19CS0275	S. enterica	Cotham	Clinical	617	13	181	49	13	183	71	4
19CS0276	19CS0276	S. enterica	Mokola|Thies	Clinical		346	4	8	125	84	19	383
19CS0277	19CS0277	S. enterica	Cotham	Sewage/waste water	617	13	181	49	13	183	71	4
19CS0278	19CS0278	S. enterica	Cotham	Clinical	617	13	181	49	13	183	71	4
19CS0279	19CS0279	S. enterica	Cotham	Clinical	617	13	181	49	13	183	71	4
19CS0280	19CS0280	S. enterica	Give	Clinical	516	84	11	16	42	40	71	4
19CS0281	19CS0281	S. enterica	Mokola|Thies	Animal (cattle)		346	4	8	125	84	19	383
19CS0282	19CS0282	S. enterica	Mokola|Thies	Animal (cattle)		346	4	8	125	84	19	383
19CS0283	19CS0283	S. enterica	Cotham	Animal (poultry)	617	13	181	49	13	183	71	4
19CS0284	19CS0284	S. enterica	Cotham	Sewage/waste water	617	13	181	49	13	183	71	4
19CS0285	19CS0285	S. enterica	Cotham	Animal (poultry)	617	13	181	49	13	183	71	4
19CS0286	19CS0286	S. enterica	Typhimurium	Animal (poultry)	19	10	7	12	9	5	9	2
19CS0287	19CS0287	S. enterica	Mokola|Thies	Sewage/waste water		346	4	8	125	84	19	383
19CS0288	19CS0288	S. enterica	Cotham	Sewage/waste water	617	13	181	49	13	183	71	4
19CS0289	19CS0289	S. enterica	Give	Clinical	516	84	11	16	42	40	71	4
19CS0290	19CS0290	S. enterica	Abony	Sewage/waste water	1483	2	8	10	17	6	19	418
19CS0291	19CS0291	S. enterica	Cotham	Clinical	617	13	181	49	13	183	71	4
19CS0292	19CS0292	S. enterica	Cotham	Sewage/waste water	617	13	181	49	13	183	71	4
19CS0293	19CS0293	S. enterica	Give	Clinical	516	84	11	16	42	40	71	4
19CS0294	19CS0294	S. enterica	Abony	Clinical	1483	2	8	10	17	6	19	418
19CS0295	19CS0295	S. enterica	Abony	Clinical	1483	2	8	10	17	6	19	418

## Sheet: Sheet6
Table S 6: Epidemiological data, Core genome multilocus sequence typing (cgMLST), Sequence type (STs) and Single nucleotide polymorphisms (SPs) of 48 Salmonella isolates
Epidemiological Info (Source)												SNPs		sample ID
Source	Alias ID	Strain	Host Age (years)	Host Sex	Host Disease	Location	Date/year of isolation	Source Type	Serotype	Sequence	10 Allels	10 SNPS	0 SNPs	Sample ID
	(Sample)	(Characteristic)	(Source)	(Source)	(Source)			(Source)		Type (ST)				(Sample)
anderes Resistogramm	19	Blood	15	M	Bacteraemia	IKJ	2018-11-01	clinical/host-associated	Cotham	617	1	2	2	19CS0263
Animal (white Fulani)	25	Stool	NA	NA	NA	AL	2018-03-01	clinical/host-associated	Cotham	617	1	2	2	19CS0269
Animal (Golden comet)	39	Stool	NA	NA	NA	BDG	2019-01-01	clinical/host-associated	Cotham	617	1	2	2	19CS0283
Sewage/waste water	40	Effluent	NA	NA	NA	LM	2018-08-01	clinical/host-associated	Cotham	617	1	2	2	19CS0284
Sewage/waste water	48	Effluent	NA	NA	NA	LM	2019-01-01	clinical/host-associated	Cotham	617	1	2	2	19CS0292
Animal (Broiler)	28	Stool	NA	NA	NA	BDG	2018-06-01	clinical/host-associated	Cotham	617	1	2	4	19CS0272
Animal (Broiler)	30	Stool	NA	NA	NA	BDG	2018-07-01	clinical/host-associated	Cotham	617	1	2	4	19CS0274
Sewage/waste water	44	Effluent	NA	NA	NA	LM	2018-11-01	clinical/host-associated	Cotham	617	1	2	4	19CS0288
Animal (cattle)	34	Stool	NA	NA	NA	AL	2018-09-01	clinical/host-associated	Cotham	617	1	2	5	19CS0278
Animal (cattle)	35	Stool	NA	NA	NA	AL	2018-11-01	clinical/host-associated	Cotham	617	1	2	5	19CS0279
Sewage/waste water	47	Effluent	NA	NA	NA	LM	2018-12-01	clinical/host-associated	Cotham	617	1	2	5	19CS0291
Clinical	6	Stool	2	F	Diarrheal disease	LI	2018-03-01	clinical/host-associated	Cotham	617	1			19CS0250
Animal (cattle)	23	Stool	NA	NA		AL	2018-01-01	clinical/host-associated	Cotham	617	1			19CS0267
Animal (cattle)	27	Stool	NA	NA	NA	AL	2018-03-01	clinical/host-associated	Cotham	617	1	2		19CS0271
Animal (cattle)	31	Stool	NA	NA	NA	AL	2018-08-01	clinical/host-associated	Cotham	617	1	2		19CS0275
Animal (cattle)	33	Stool	NA	NA	NA	AL	2018-09-01	clinical/host-associated	Cotham	617	1	2		19CS0277
Sewage/waste water	41	Effluent	NA	NA	NA	LM	2018-08-01	clinical/host-associated	Cotham	617	1	2		19CS0285
Clinical	1	Blood	12	M	Bacteraemia	AL	2017-12-01	clinical/host-associated	Give	516	2	1	1	19CS0245
Clinical	4	Stool	6	M	Enteric fever	LI	2018-01-01	clinical/host-associated	Give	516	2	1	1	19CS0248
Clinical	5	Stool	2	F	Diarrheal disease	LI	2018-01-01	clinical/host-associated	Give	516	2	1	1	19CS0249
Clinical	7	Stool	17	F	Enteric fever	AL	2018-03-01	clinical/host-associated	Give	516	2	1	1	19CS0251
Clinical	16	Blood	36	F	*PUO	IKJ	2018-08-01	clinical/host-associated	Give	516	2	1	1	19CS0260
Clinical	18	Stool	22	F	Abdominal pain	IKJ	2018-09-01	clinical/host-associated	Give	516	2	1	1	19CS0262
Clinical	22	Stool	21	F	Enteric fever	AL	2018-01-01	clinical/host-associated	Give	516	2	1	1	19CS0266
Animal (cattle)	24	Stool	NA	NA	NA	AL	2018-03-01	clinical/host-associated	Give	516	2	1	1	19CS0268
Animal (poultry)	36	Stool	NA	NA	NA	BDG	2018-12-01	clinical/host-associated	Give	516	2	1	1	19CS0280
Sewage/waste water	45	Effluent	NA	NA	NA	AL	2018-12-01	clinical/host-associated	Give	516	2	1	1	19CS0289
Clinical	17	Blood	25	F	*PUO	IKJ	2018-08-01	clinical/host-associated	Give	516	2	1	3	19CS0261
Clinical	20	Blood	30	F	Bacteraemia	IKJ	2018-11-01	clinical/host-associated	Give	516	2	1	3	19CS0264
Sewage/waste water	49	Effluent	NA	NA	NA	LM	2019-01-01	clinical/host-associated	Give	516	2	1	3	19CS0293
Clinical	2	Blood	18	M	Bacteraemia	AL	2018-12-01	clinical/host-associated	Give	516	2	1		19CS0246
Clinical	3	Blood	24	M	Bacteraemia	AL	2018-01-01	clinical/host-associated	Give	516	2	1		19CS0247
Clinical	15	Blood	3	M	Enteric fever	IKJ	2018-08-01	clinical/host-associated	Give	516	2	1		19CS0259
Animal (cattle)	26	Stool	NA	NA	NA	AL	2018-03-01	clinical/host-associated	Mokola	?	3	3	7	19CS0270
Animal (cattle)	32	Stool	NA	NA	NA	AL	2018-08-01	clinical/host-associated	Mokola	?	3	3	7	19CS0276
Animal (poultry)	38	Stool	NA	NA	NA	BDG	2019-01-01	clinical/host-associated	Mokola	?	3	3	8	19CS0282
Sewage/waste water	43	Effluent	NA	NA	NA	LM	2018-11-01	clinical/host-associated	Mokola	?	3	3	8	19CS0287
Animal (poultry)	29	Stool	NA	NA	NA	BDG	2018-06-01	clinical/host-associated	Mokola	?	3	3		19CS0273
Animal (poultry)	37	Stool	NA	NA	NA	BDG	2018-12-01	clinical/host-associated	Mokola	?	3	3		19CS0281
Sewage/waste water	46	Effluent	NA	NA	NA	AL	2018-12-01	clinical/host-associated	Abony	1483	4	4	9	19CS0290
Sewage/waste water	51	Effluent	NA	NA	NA	AL	2018-01-01	clinical/host-associated	Abony	1483	4	4	9	19CS0295
Clinical	13	Stool	2	M	Diarrheal disease	IIKJ	2018-06-01	clinical/host-associated	Abony	1483	4	4		19CS0257
Sewage/waste water	50	Effluent	NA	NA	NA	AL	2018-01-01	clinical/host-associated	Abony	1483	4	4		19CS0294
Clinical	9	Blood	40	F	*PUO	AL	2018-03-01	clinical/host-associated	Typhimurium	19	5	5	6	19CS0253
Sewage/waste water	42	Effluent	NA	NA	NA	LM	2018-09-01	clinical/host-associated	Typhimurium	19	5	5	6	19CS0286
Clinical	12	Stool	5	F	Abdominal pain	LI	2018-06-01	clinical/host-associated	Typhimurium	19	5	5		19CS0256
Clinical	11	Blood	9	F	Enteric fever	AL	2018-05-01	clinical/host-associated	Senftenberg	14				19CS0255
Clinical	14	Stool	4	M	Diarrheal disease	IKJ	2018-07-01	clinical/host-associated	Typhimurium	19				19CS0258
